# Supplementary material for: Machine Learning Versus Simple Clinical Models for Cochlear Implant Outcome Prediction
Source: Audiol Res. 2025 Nov 21;15(6):161. doi: 10.3390/audiolres15060161 (PMC12641834; doi:10.3390/audiolres15060161)
Supplement: Supplementary file 1 [file audiolres-15-00161-s001.zip]

Archive with 1 entries (1 files):
- audiolres-3957119-supplementary.pdf
